# Supplementary material for: Haplocauda, a New Genus of Fireflies Endemic to the Amazon Rainforest (Coleoptera: Lampyridae)
Source: Insects. 2022 Jan 5;13(1):58. doi: 10.3390/insects13010058 (PMC8778453; doi:10.3390/insects13010058)
Supplement: Supplementary file 1 [file insects-13-00058-s001.zip]

Archive with 4 entries (4 files):
- Supplementary Materials S1.pdf
- Supplementary Materials S2 SimpNEX Dec 2021.nex
- Supplementary Materials S3.csv
- Supplementary Materials S3.xlsx
