# Supplementary material for: Haplocauda, a New Genus of Fireflies Endemic to the Amazon Rainforest (Coleoptera: Lampyridae)
Source: Insects. 2022 Jan 5;13(1):58. doi: 10.3390/insects13010058 (PMC8778453; doi:10.3390/insects13010058)
Supplement: Supplementary file 1 [file insects-13-00058-s001.zip › Supplementary Materials S2 SimpNEX Dec 2021.nex]

#NEXUS

BEGIN DATA;
	DIMENSIONS  NTAX=20 NCHAR=76;
	FORMAT DATATYPE = STANDARD RESPECTCASE GAP = - MISSING = ? SYMBOLS = "  0 1 2 3";
	MATRIX
	Amydetes_fastigiata     1-1020000220100001000000-01111000-001100000-001010000010000-30000000-120000-
	Araucariocladus         1-01-100120110000110000000100-000-011010000-001010000010100-30100000-0-0000-
	Psilocladus_miltoderus  1-01-100120110100110000000110-000-011010000-001020000010100-30100000-0-0000-
	Dilychnia_guttula       0100-0101032101111000000001110010-0011000010001001110010100-10000000-100110-
	Vesta_thoracica         0100-010103210111100000000110-010-0011000010001001110010100-10000000-100110-
	Cladodes_flabellatus    1-101000021200000010000010100-010-0010000010001111110010100-10000100-0-0000-
	Ethra_marginata         1-1010010121010000101000???10-010-0110000010001101110010101010000000-0-0000-
	Costalampys_delicata    1-1000010102111100111011111010000-0101010011101101210010011000101110-101111-
	Costalampys_tricolor    1-1000010102111100111011111010010-0111110011101111210010011000101110-101111-
	Costalampys_klugii      1-100001010210110011101011100-010-0101000011101111210010011010001110-101101-
	Lucidota_banoni         0000-0010122100100111000011110000-01111000101011112300100110201130000100001-
	Uanauna_angaporan       1000-001002210111010010010010-100-0003110011000-2123001001101001110100-0100-
	Luciuranus_josephi      1-00-011003210110010010000000-100-021311001000110121001001101011000000-0000-
	Dadophora_hyalina       0100-0010??2111100111000???00-010-0111100010101101230010111010101101-101001-
	Ybytyramoan_praeclarum  1000-0010022100100101000001011000-0101100010100-11130010001020101001-0-1000-
	Scissicauda_balena      0000-10101?201111011?01111100-100-120220011101111122000101111111200001100001
	Scissicauda_disjuncta   001001010102011110111011???00-100-120220011101111122000101111111200001100001
	Haplocauda_albertinoi   0000-001000201111011101111100-1011021120111200112122110010101111200011202000
	Haplocauda_mendesi      0000-001000201111011101111100-1010020120111200112122110010101111200011202000
	Haplocauda_yasuni       0000-001000201111011101111100-1011021120111200112122110010101111200011202000

;
END;
