# Supplementary material for: Haplocauda, a New Genus of Fireflies Endemic to the Amazon Rainforest (Coleoptera: Lampyridae)
Source: Insects. 2022 Jan 5;13(1):58. doi: 10.3390/insects13010058 (PMC8778453; doi:10.3390/insects13010058)
Supplement: Supplementary file 1 [file insects-13-00058-s001.zip › Supplementary Materials S3.xlsx]

## Sheet: Sheet1
Topology	logL	p-SH	p-AU
Bayesian Inference MKV	-883.817	0.2	0.06
Bayesian Inference MKV + Gamma	-878.658	0.62	0.11
Bayesian Inference MKV + Lognormal (8 categories)	-878.658	0.62	0.11
Bayesian Inference MKV + Lognormal (4 categories)	-878.658	0.62	0.11
Maximum Likelikood MKV	-876.61	0.82	0.62
Maximum Likelikood MKV + Gamma	-876.116	1	0.58
